# Supplementary material for: Forecasting HFMD Cases Using Weather Variables and Google Search Queries in Sabah, Malaysia
Source: Int J Environ Res Public Health. 2022 Dec 15;19(24):16880. doi: 10.3390/ijerph192416880 (PMC9779090; doi:10.3390/ijerph192416880)
Supplement: Supplementary file 1 [file ijerph-19-16880-s001.zip]

Archive with 1 entries (1 files):
- ijerph-1921018-supplementary.docx
